# Supplementary material for: Mechanism of Chiral-Selective Aminoacylation of an RNA Minihelix Explored by QM/MM Free-Energy Simulations
Source: Life (Basel). 2023 Mar 7;13(3):722. doi: 10.3390/life13030722 (PMC10057131; doi:10.3390/life13030722)
Supplement: Supplementary file 1 [file life-13-00722-s001.zip]

Archive with 3 entries (3 files):
- MovieS1.mp4
- MovieS2.mp4
- SI.pdf
